# Supplementary material for: A Medicago truncatula Autoregulation of Nodulation Mutant Transcriptome Analysis Reveals Disruption of the SUNN Pathway Causes Constitutive Expression Changes in Some Genes, but Overall Response to Rhizobia Resembles Wild-Type, Including Induction of TML1 and TML2
Source: Curr Issues Mol Biol. 2023 May 27;45(6):4612–31. doi: 10.3390/cimb45060293 (PMC10297080; doi:10.3390/cimb45060293)
Supplement: Supplementary file 1 [file cimb-45-00293-s001.zip]

Archive with 4 entries (4 files):
- Supplemental Data Set 1 .xlsx
- Supplemental Data Set 2 .xlsx
- Supplemental Figures combined.pptx
- Supplemental Table S1.xlsx
