# Supplementary material for: A Medicago truncatula Autoregulation of Nodulation Mutant Transcriptome Analysis Reveals Disruption of the SUNN Pathway Causes Constitutive Expression Changes in Some Genes, but Overall Response to Rhizobia Resembles Wild-Type, Including Induction of TML1 and TML2
Source: Curr Issues Mol Biol. 2023 May 27;45(6):4612–31. doi: 10.3390/cimb45060293 (PMC10297080; doi:10.3390/cimb45060293)
Supplement: Supplementary file 1 [file cimb-45-00293-s001.zip › Supplemental Table S1.xlsx]

## Sheet: Sheet1
Supplemental Table S1: Primers used in this study
Primer name	5'-3' sequence	gene amplified
Medtr7g014510-F	TTGGTGGGGACATGTTCATATC	amplify Isoflavone 7-O-Methyltransferase
Medtr7g014510-R	TCACTTTTCCTCTTTTTCCATCAC	amplify Isoflavone 7-O-Methyltransferase
Medtr2g086390-F	CGAAAACAACGCAGAATGATGA	amplify bZIP transcription factor
Medtr2g086390-R	TTCAGCTGTTTATTCTCTTCTTGC	amplify bZIP transcription factor
Medtr1g109600-F	TGTTGGTGGCAGCTTGGTTGAA	amplify putative Small Signaling Peptide
Medtr1g109600-R	ACCGGCGTAGTTGTTGGCTGTC	amplify putative Small Signaling Peptide
TML1-F	GTGGCTGGGGTGTCGCATTTA	amplify TML1 (Medtr7g029290)
TML1-R	TCCCATCATCACAGCACAGTTCCT	amplify TML1 (Medtr7g029290)
TML2-F	TTGAAAATGGTGAAAAAGAGTCC	amplify TML2 (Medtr6g023805)
TML2-R	TCCACCAGCAACATAAGCAAAAT	amplify TML2 (Medtr6g023805)
